# Supplementary material for: Decoupling social status and status certainty effects on health in macaques: a network approach
Source: PeerJ. 2016 Sep 13;4:e2394. doi: 10.7717/peerj.2394 (PMC5028790; doi:10.7717/peerj.2394)
Supplement: Supplemental Information 1 [file peerj-04-2394-s001.xlsx]

## Sheet: Data_PeerJ_02.29.2016
GroupID	SubjectID	Sex	Matriline	Age	AgeCat	DominanceCertainty	DominanceCertaintyCategory	OrdinalRank	PropOutranked	ObservationHours	DiarrheaBoutFreq	IL6	TNFa	CRP	SamplingOrder
A	1	Female	F13	29	old	0.810424	mid	24	0.764706	132	0
A	2	Female	C16	27	old	0.962422	high	4	0.960784	168	0	8.38	59.12	3	9
A	3	Female	F13	25	old	0.906699	high	15	0.852941	102	0
A	4	Female	V5	22	old	0.794808	mid	27	0.735294	168	0	1	13.54	2	2
C	5	Female	T1	21	old	0.945421	high	1	0.989583	144	0	20.17	182.13	1	6
C	6	Female	D1	21	old	0.772951	mid	39	0.59375	144	2	1	5.67	3	2
A	7	Male	NRM	19	old	0.915036	high	2	0.980392	156	0	13.42	165.94	11	10
A	8	Female	Q3	19	old	0.878693	mid	93	0.0882353	168	0	23.86	148.2	5	8
C	9	Female	K1	20	old	0.844094	high	16	0.833333	120	0	1.72	1	1	3
C	10	Female	C1	20	old	0.803891	mid	81	0.15625	144	1	5.93	122.92	4	6
C	11	Female	J1	20	old	0.796451	mid	29	0.697917	144	2	8.53	113.18	1	2
A	12	Female	D13	18	old	0.850085	mid	47	0.539216	168	3	1	43.09	3	6
A	13	Female	F13	17	old	0.91682	high	14	0.862745	168	0	15.13	64.44	5	4
A	14	Female	V5	16	old	0.860374	mid	23	0.77451	168	0
C	15	Female	Q1	17	old	0.801043	mid	31	0.677083	144	0	14.15	618.03	4	4
A	16	Female	F13	16	old	0.905626	high	19	0.813725	168	1	1	32.31	2	7
A	17	Female	P11	15	old	0.791047	mid	81	0.205882	168	4	15.91	355.38	2	2
A	18	Female	F13	14	old	0.87091	mid	20	0.803922	168	0	1	2082.33	2	1
A	19	Female	C16	14	old	0.946888	high	5	0.95098	168	1	29.97	13.54	2	7
A	20	Female	G11	14	old	0.812798	mid	61	0.401961	168	1	6.89	57.6	3	10
C	21	Female	U1	15	old	0.756019	low	42	0.5625	96	0	14.12	216.57	19	6
A	22	Female	K8	13	old	0.791738	mid	49	0.519608	168	2	186.54	1546.72	5	2
A	23	Male	G11	13	old	0.899244	high	9	0.911765	168	1	4.17	13.54	19	2
C	24	Female	B1	14	old	0.810907	mid	20	0.791667	144	0	1	19.89	1	6
C	25	Male	D1	14	old	0.86569	high	9	0.90625	144	0	1	1	0	3
C	26	Female	C1	14	old	0.782249	mid	85	0.114583	120	0	35.97	1018.92	2	4
C	27	Male	F1	14	old	0.896262	high	7	0.927083	114	0	3.33	1	1	3
C	28	Female	U1	13	old	0.791332	mid	34	0.645833	144	0	23	664.23	3	7
A	29	Female	M14	12	adult	0.816226	mid	72	0.294118	168	0	15.13	32.31	2	2
A	30	Female	L8	12	adult	0.867621	mid	35	0.656863	168	2	4.34	27.66	2	8
C	31	Female	B1	13	old	0.844245	high	17	0.822917	144	0	1	1	2	3
A	32	Female	G11	12	adult	0.807973	mid	57	0.441176	168	0	70.47	2189.89	5	7
C	33	Female	A1	13	old	0.781271	mid	50	0.479167	132	0	1	1	4	10
C	34	Male	C1	13	old	0.870822	high	10	0.895833	138	0	14.38	39.89	1	7
A	35	Female	Q3	12	adult	0.781872	low	65	0.362745	168	0	21.01	248.78	3	9
C	36	Female	W1	13	old	0.779103	mid	70	0.270833	108	1	1	1	6	12
A	37	Female	F13	12	adult	0.911447	high	18	0.823529	168	0	5.03	1	3	2
C	38	Female	D1	13	old	0.786547	mid	46	0.520833	144	0	14.33	254.85	0	2
B	39	Female	P20	11	adult	0.973891	high	1	0.986111	132	0	12.8	71.39	3	6
A	40	Female	D13	11	adult	0.871431	mid	39	0.617647	168	2	1	193.91	2	1
C	41	Female	K1	12	adult	0.780965	mid	25	0.739583	84	0	4.51	15.35	1	4
C	42	Female	U1	12	adult	0.759402	low	51	0.46875	144	0	26.77	612.12	2	9
C	43	Female	L1	12	adult	0.802457	mid	57	0.40625	144	2	11.3	37.28	5	9
C	44	Female	A1	12	adult	0.782642	mid	73	0.239583	144	0	11.46	97.04	3	7
A	45	Female	V5	11	adult	0.844686	mid	33	0.676471	168	2	46.94	246.59	5	1
A	46	Female	F13	11	adult	0.925344	high	13	0.872549	168	0	8.95	88.58	3	9
C	47	Female	D1	12	adult	0.762163	low	41	0.572917	96	0	1	8.28	2	3
C	48	Male	W1	12	adult	0.826879	mid	11	0.885417	126	0	35.94	1588.29	1	6
C	49	Male	B1	12	adult	0.925192	high	6	0.9375	144	0	1	1	1	8
A	50	Female	V5	11	adult	0.848513	mid	22	0.784314	168	1
C	51	Female	Q1	12	adult	0.774116	mid	58	0.395833	144	0	8.99	190.98	3	3
A	52	Female	G11	10	adult	0.837097	mid	56	0.45098	168	0
A	53	Male	G11	10	adult	0.81669	mid	31	0.696078	168	0	19.96	63.68	2	2
C	54	Female	B1	11	adult	0.826364	mid	19	0.802083	144	0	37.26	79.62	1	7
A	55	Female	F13	10	adult	0.863035	mid	25	0.754902	168	2	42.65	170.36	4	8
C	56	Female	L1	11	adult	0.801211	mid	56	0.416667	144	1	1	311.88	3	4
C	57	Male	B1	11	adult	0.913829	high	3	0.96875	144	0	1	1	0	6
B	58	Male	G12	10	adult	0.936662	high	2	0.972222	132	0	1	133.01	0	4
C	59	Female	U1	11	adult	0.76616	mid	48	0.5	144	0	1	1	1	9
A	60	Female	B12	10	adult	0.798835	mid	70	0.313725	168	2	12	75.78	2	10
C	61	Female	Q1	11	adult	0.803129	mid	35	0.635417	144	0				9
C	62	Female	W1	11	adult	0.807247	mid	80	0.166667	144	0	1	1	2	6
C	63	Female	T1	11	adult	0.927707	high	2	0.979167	144	0	1	1	2	11
B	64	Female	A6	9	adult	0.759104	mid	46	0.361111	132	0	9.24	1	1	4
B	65	Female	P20	9	adult	0.857476	high	7	0.902778	132	0	15.56	142.51	3	6
B	66	Male	S32	9	adult	0.729549	low	18	0.75	132	0	39.3	20.91	0	7
A	67	Female	C16	9	adult	0.971024	high	1	0.990196	168	0	36.11	356.82	1	8
A	68	Female	C16	9	adult	0.943858	high	8	0.921569	168	0	2.2	13.54	3	7
B	69	Male	S32	9	adult	0.794748	high	5	0.930556	132	0	13.35	209.66	1	2
B	70	Female	I7	9	adult	0.764927	mid	28	0.611111	132	0	4.94	155.72	2	1
C	71	Female	D1	10	adult	0.787767	mid	24	0.75	120	0	72.47	732.09	1	4
B	72	Female	B19	9	adult	0.807772	high	17	0.763889	132	0	1.88	83.96	2	1
A	73	Female	K8	9	adult	0.842215	mid	45	0.558824	168	1	1	33.86	1	2
C	74	Female	W1	10	adult	0.784412	mid	61	0.364583	144	0	1	4.59	2	5
A	75	Female	B12	9	adult	0.77581	low	76	0.254902	168	2	1	3.89	1	6
B	76	Female	I7	9	adult	0.763788	mid	29	0.597222	126	0	30.05	340.1	2	4
C	77	Female	C1	10	adult	0.800107	mid	68	0.291667	144	0	41.49	1004.47	1	3
C	78	Female	U1	10	adult	0.749608	low	52	0.458333	114	0	6.68	3.29	2	2
C	79	Female	B1	10	adult	0.861459	high	15	0.84375	144	0	1	1	1	6
A	80	Female	V5	8	adult	0.877087	mid	26	0.745098	168	0
A	81	Female	F13	8	adult	0.917666	high	16	0.843137	168	1	12.39	711.47	5	6
C	82	Male	Q1	9	adult	0.808426	mid	28	0.708333	144	0	17.65	162.12	1	4
A	83	Female	L8	8	adult	0.844507	mid	37	0.637255	168	0	26.15	464.63	1	5
A	84	Female	T9	8	adult	0.815696	mid	63	0.382353	168	2	32.51	481.09	1	2
C	85	Female	U1	9	adult	0.78393	mid	47	0.510417	144	0	2.91	1	4	7
C	86	Male	U1	9	adult	0.735802	low	13	0.864583	96	0	25.77	166.4	29	1
C	87	Male	Q1	9	adult	0.762244	mid	40	0.583333	144	0	31.27	61.75	20	7
B	88	Male	A6	8	adult	0.70491	low	30	0.583333	132	0	17.44	497.83	7	6
B	89	Female	I7	8	adult	0.760222	mid	40	0.444444	132	1	2.32	1	2	2
A	90	Female	Q3	8	adult	0.823296	mid	55	0.460784	168	0	32.73	138.57	2	5
B	91	Female	A6	8	adult	0.809621	high	55	0.236111	132	0	23.88	243.8	0	7
B	92	Female	B19	8	adult	0.829833	high	15	0.791667	132	0	1	21.64	1	3
A	93	Female	N8	8	adult	0.84396	mid	83	0.186275	168	0	2.84	179.2	4	6
B	94	Male	P20	7	adult	0.697326	low	21	0.708333	132	3	13.94	270.37	1	1
B	95	Female	I7	7	adult	0.807298	high	27	0.625	132	0	3.46	30.29	1	5
C	96	Female	D1	8	adult	0.8225	mid	30	0.6875	144	0	98.28	3060.53	1	10
C	97	Female	O1	8	adult	0.825206	mid	33	0.65625	144	0	48.39	581.73	1	3
C	98	Male	A1	8	adult	0.779837	mid	44	0.541667	144	0	1	1	7	8
A	99	Female	C16	7	adult	0.936258	high	7	0.931373	168	0	2.29	61.4	2	9
C	100	Female	O2	8	adult	0.794184	mid	75	0.21875	144	0	2.75	1	3	8
C	101	Female	T1	8	adult	0.89443	high	5	0.947917	120	0	4.98	1	1	6
B	102	Female	B19	7	adult	0.830233	high	11	0.847222	132	0	2.47	8.08	1	2
B	103	Female	A6	7	adult	0.822801	high	45	0.375	132	1	2.98	1	4	2
A	104	Male	Q3	7	adult	0.820289	mid	99	0.0294118	168	0	19.73	68.23	8	4
C	105	Female	C1	8	adult	0.81358	mid	72	0.25	144	0	1	1	2	9
C	106	Female	L1	8	adult	0.781108	mid	60	0.375	102	2	1	88.83	2	10
B	107	Male	B19	7	adult	0.759898	mid	20	0.722222	132	0	95.61	1	34	7
B	108	Female	S32	7	adult	0.752587	mid	57	0.208333	126	0	5.6	13.48	1	6
C	109	Female	T1	8	adult	0.89869	high	8	0.916667	144	0	22.13	290.28	7	3
B	110	Female	S32	7	adult	0.769825	mid	33	0.541667	96	0	1	1	1	5
A	111	Female	F13	6	adult	0.892806	high	21	0.794118	168	0	2.93	18.28	2	9
A	112	Female	V5	6	adult	0.841314	mid	32	0.686275	168	0	11.6	55.32	5	3
A	113	Female	K8	6	adult	0.828199	mid	44	0.568627	168	0
A	114	Male	G11	6	adult	0.781067	low	68	0.333333	168	0	85.71	789.15	4	10
A	115	Female	G11	6	adult	0.82496	mid	62	0.392157	132	0	2.93	150.42	4	5
B	116	Female	S32	6	adult	0.780627	mid	26	0.638889	132	0	4.64	100.94	1	1
B	117	Female	I7	6	adult	0.790803	mid	34	0.527778	132	0	16.29	373.67	2	6
C	118	Female	B1	7	adult	0.803053	mid	21	0.78125	144	0	1	1	1	10
C	119	Male	Q1	7	adult	0.80182	mid	32	0.666667	144	0	24.09	683.37	20	8
A	120	Female	V5	6	adult	0.822913	mid	34	0.666667	168	1	14.35	407.95	2	3
A	121	Female	D13	6	adult	0.826792	mid	48	0.529412	168	0	6.89	318.52	2	2
A	122	Female	L8	6	adult	0.870212	mid	42	0.588235	168	0	1	45.39	4	4
C	123	Female	A1	7	adult	0.837309	mid	86	0.104167	144	0	55.35	1699.53	1	10
C	124	Female	C1	7	adult	0.765209	mid	67	0.302083	144	0	1	1	3	5
A	125	Female	B12	6	adult	0.816883	mid	71	0.303922	168	0	6.14	224.69	1	5
B	126	Female	I7	6	adult	0.745399	low	38	0.472222	132	3	1	23.83	2	4
A	127	Female	D13	6	adult	0.835204	mid	54	0.470588	168	1	3.38	15.92	3	10
B	128	Female	I7	6	adult	0.759065	mid	42	0.416667	132	0	1	1	1	2
B	129	Female	I7	6	adult	0.771112	mid	25	0.652778	132	0	1	8.87	3	4
C	130	Female	L1	7	adult	0.813821	mid	59	0.385417	144	0	32.27	282.24	1	3
A	131	Female	V5	6	adult	0.870228	mid	29	0.715686	168	0
B	132	Female	P20	6	adult	0.812581	high	10	0.861111	132	0	21.08	1144.33	1	2
A	133	Female	K8	6	adult	0.845555	mid	46	0.54902	168	0	1	29.21	5	3
B	134	Male	S32	6	adult	0.759111	mid	43	0.402778	132	3	2.19	129.19	2	2
B	135	Female	I7	6	adult	0.763541	mid	36	0.5	132	0	1	1	2	5
C	136	Female	W1	7	adult	0.801858	mid	66	0.3125	144	0	1.95	33.42	3	11
A	137	Male	V5	6	adult	0.797883	mid	30	0.705882	168	2
B	138	Female	B19	6	adult	0.77903	mid	16	0.777778	132	0	62.16	935.72	1	5
B	139	Female	A6	6	adult	0.801363	high	63	0.125	132	1	3.13	1	1	4
B	140	Female	C17	6	adult	0.775109	mid	22	0.694444	132	3	2.68	1	2	7
B	141	Female	B19	6	adult	0.772515	mid	14	0.805556	120	0	6.47	986.53	2	6
A	142	Female	N8	6	adult	0.822311	mid	79	0.22549	168	0	3.38	78.05	1	3
A	143	Male	V5	5	subadult	0.860145	mid	97	0.0490196	126	3
B	144	Female	I7	5	subadult	0.720527	low	39	0.458333	132	0	27.1	276.98	1	3
A	145	Female	M14	5	subadult	0.868577	mid	78	0.235294	168	1	1	140.05	2	5
A	146	Male	N6	5	subadult	0.77971	low	59	0.421569	132	0	1	3.89	2	4
C	147	Female	U1	6	adult	0.791308	mid	49	0.489583	144	0	2.9	7.07	2	12
A	148	Female	P11	5	subadult	0.806016	mid	80	0.215686	168	1	1	3.06	3	2
A	149	Male	K8	5	subadult	0.833719	mid	86	0.156863	138	1	1	18.28	3	6
A	150	Male	B12	5	subadult	0.869815	mid	102	0	168	0	26.89	109.55	1	2
A	151	Female	C16	5	subadult	0.938139	high	12	0.882353	168	0
A	152	Male	T9	5	subadult	0.839637	mid	91	0.107843	168	0	28.29	360.43	2	5
C	153	Female	T1	6	adult	0.918084	high	4	0.958333	144	1	1	1	2	12
A	154	Female	L8	5	subadult	0.836123	mid	41	0.598039	168	1	1	11.16	1	3
B	155	Female	P20	5	subadult	0.845076	high	8	0.888889	132	0	1	31.71	2	3
C	156	Female	J1	6	adult	0.835578	mid	26	0.729167	144	0	12.06	81.16	5	12
A	157	Male	G11	5	subadult	0.779413	low	67	0.343137	168	0	1	9.56	3	6
B	158	Female	I7	5	subadult	0.763941	mid	35	0.513889	126	2	1	1	2	2
A	159	Female	K8	5	subadult	0.80416	mid	58	0.431373	168	0
A	160	Female	C16	5	subadult	0.891007	high	10	0.901961	168	0
B	161	Female	B19	5	subadult	0.759027	mid	24	0.666667	114	0	3.44	1	2	4
A	162	Male	V5	5	subadult	0.826121	mid	90	0.117647	168	0	1	8.76	2	1
B	163	Female	B19	5	subadult	0.753487	mid	13	0.819444	132	0	10.02	188.72	1	5
A	164	Female	F13	5	subadult	0.924954	high	17	0.833333	168	0	1.92	54.56	3	5
A	165	Female	G11	5	subadult	0.828277	mid	60	0.411765	168	3
C	166	Female	L1	6	adult	0.794203	mid	69	0.28125	144	0	12.89	159.81	2	6
B	167	Male	P20	5	subadult	0.766411	mid	9	0.875	126	0	37.16	731.33	5	4
A	168	Male	Q3	5	subadult	0.884712	mid	101	0.00980392	168	0	2.84	529.67	6	2
A	169	Male	V5	5	subadult	0.779952	low	73	0.284314	168	0	2.93	13.54	1	7
C	170	Male	A1	6	adult	0.751038	low	65	0.322917	144	0	1	46.08	1	2
B	171	Male	S32	5	subadult	0.777054	mid	65	0.0972222	132	0	1	57.96	1	5
A	172	Female	C16	5	subadult	0.905004	high	11	0.892157	168	0	1	8.76	2	6
C	173	Female	T1	6	adult	0.899459	high	12	0.875	144	0	27.25	633.18	2	9
A	174	Female	N8	5	subadult	0.875465	mid	95	0.0686275	168	1	1	11.95	2	6
B	175	Male	P20	5	subadult	0.73362	low	52	0.277778	132	0	1	1	1	5
A	176	Female	D13	5	subadult	0.863354	mid	52	0.490196	168	3	4.78	47.69	9	5
B	177	Female	P20	5	subadult	0.787228	mid	31	0.569444	132	1	1	12.72	1	3
B	178	Female	A6	5	subadult	0.755239	mid	50	0.305556	66	1	1	1	1	8
A	179	Male	P11	5	subadult	0.797825	mid	69	0.323529	168	0	3.11	5.52	4	3
A	180	Female	Q3	5	subadult	0.799804	mid	66	0.352941	168	0
C	181	Female	B1	5	subadult	0.814878	mid	22	0.770833	144	0	9.35	113.72	0	11
A	182	Female	C16	4	subadult	0.886947	high	6	0.941176	168	2	6.14	154.86	3	10
C	183	Female	W1	5	subadult	0.811929	mid	71	0.260417	144	0	20.42	1	1	6
B	184	Male	B19	4	subadult	0.744893	low	19	0.736111	96	0	6.04	7.02	11	7
C	185	Female	B1	5	subadult	0.838868	high	23	0.760417	144	0	4.19	69.82	1	3
C	186	Female	W1	5	subadult	0.782873	mid	64	0.333333	144	0	2.6	146.43	1	4
A	187	Female	V5	4	subadult	0.823929	mid	28	0.72549	102	0
C	188	Male	B1	5	subadult	0.73642	low	36	0.625	48	0	1	281.05	2	12
B	189	Male	P20	4	subadult	0.850967	high	6	0.916667	132	1	6.78	1	0	3
A	190	Female	C16	4	subadult	0.957268	high	3	0.970588	168	0	1	1	1	8
C	191	Female	B1	5	subadult	0.829617	mid	18	0.8125	144	0	16.43	148.11	2	7
B	192	Female	B19	4	subadult	0.79443	high	23	0.680556	132	0	4.24	32.2	1	2
B	193	Female	A6	4	subadult	0.788783	mid	41	0.430556	132	0	1.85	1	0	7
C	194	Male	U1	5	subadult	0.803597	mid	77	0.197917	144	0	5.09	24.51	1	3
A	195	Male	V5	4	subadult	0.907888	high	100	0.0196078	168	0	6.31	215.9	2	1
A	196	Male	Q3	4	subadult	0.845047	mid	96	0.0588235	168	0	12.87	19.85	1	7
A	197	Female	Q3	4	subadult	0.882256	mid	94	0.0784314	168	0	8.7	3.89	4	3
B	198	Male	P20	4	subadult	0.899692	high	3	0.958333	132	0	1	4.86	2	3
A	199	Male	V5	4	subadult	0.790288	mid	87	0.147059	90	2	1	5.52	4	6
A	200	Female	D13	4	subadult	0.809481	mid	53	0.480392	90	2	1	1	2	10
A	201	Male	Q3	4	subadult	0.874694	mid	98	0.0392157	108	2	1	19.85	6	2
A	202	Female	K8	4	subadult	0.783064	mid	43	0.578431	168	0	1	1	2	7
A	203	Male	V5	4	subadult	0.790749	mid	64	0.372549	168	0	1	11.95	1	6
C	204	Female	K1	5	subadult	0.774811	mid	27	0.71875	96	0	29.9	1582.23	0	12
C	205	Female	O2	4	subadult	0.825737	mid	74	0.229167	144	0	24.07	264.38	3	6
C	206	Female	D1	4	subadult	0.784512	mid	43	0.552083	114	0	1	687.86	1	7
A	207	Female	G11	3	juv	0.848915	mid	77	0.245098	168	0	1	10.36	3	5
A	208	Male	G11	3	juv	0.852327	mid	88	0.137255	150	0	1	15.13	3	5
C	209	Female	K1	4	subadult	0.797188	mid	54	0.4375	144	0	2.04	17.44	2	7
A	210	Female	F13	3	juv	0.771847	low	51	0.5	168	0	1	8.76	1	4
B	211	Male	A6	3	juv	0.765961	mid	67	0.0694444	132	0	1	11.94	1	1
A	212	Female	V5	3	juv	0.785537	mid	82	0.196078	156	0	1	4.71	2	3
B	213	Female	A6	3	juv	0.755852	mid	54	0.25	108	1	2.11	2.65	7	5
A	214	Female	C16	3	juv	0.751692	low	50	0.509804	168	0	1	139.31	2	3
B	215	Female	I7	3	juv	0.776801	mid	61	0.152778	132	0	16.18	531.17	1	1
B	216	Female	P20	3	juv	0.723595	low	51	0.291667	132	1	2.87	1	5	5
B	217	Female	P20	3	juv	0.768622	mid	12	0.833333	132	0	14.31	421.32	3	3
A	218	Female	Q3	3	juv	0.826792	mid	89	0.127451	168	2	6.97	188.03	2	9
B	219	Female	P20	3	juv	0.851296	high	4	0.944444	132	0	8.62	49.23	0	6
B	220	Male	B19	3	juv	0.720003	low	32	0.555556	132	0	2.34	11.94	1	3
A	221	Male	V5	3	juv	0.779108	low	85	0.166667	168	0	8.46	9.56	7	2
B	222	Male	S32	3	juv	0.74254	low	44	0.388889	132	0	4.85	38.79	1	5
A	223	Female	K8	3	juv	0.806064	mid	74	0.27451	168	0
A	224	Male	F13	3	juv	0.781022	low	38	0.627451	168	0	1	60.64	0	2
A	225	Male	K8	3	juv	0.810158	mid	84	0.176471	168	0	3.47	13.54	1	4
A	226	Female	K8	3	juv	0.797132	mid	75	0.264706	150	0	4.17	14.34	17	4
C	227	Female	Q1	4	subadult	0.777903	mid	55	0.427083	144	0	1	7.07	1	10
A	228	Male	M14	3	juv	0.860825	mid	92	0.0980392	168	0	2.01	51.51	1	2
C	229	Female	W1	4	subadult	0.820923	mid	78	0.1875	144	0	25.68	598.93	2	6
A	230	Male	F13	3	juv	0.773331	low	36	0.647059	168	0	5.29	17.5	4	4
C	231	Female	O2	4	subadult	0.787805	mid	38	0.604167	120	0	7.87	227.36	20	5
C	232	Male	Q1	4	subadult	0.841196	high	91	0.0520833	144	0	12.17	46.08	5	9
C	233	Female	C1	3	juv	0.87841	high	84	0.125	144	0	6.33	179.54	2	5
C	234	Male	D1	3	juv	0.831532	mid	76	0.208333	114	0	29.9	137.95	1	5
C	235	Female	K1	3	juv	0.790135	mid	37	0.614583	144	0	1	92.23	0	3
C	236	Male	O1	3	juv	0.740477	low	63	0.34375	138	2	14.35	433.13	1	1
C	237	Female	T1	3	juv	0.764012	mid	14	0.854167	108	0	4.15	4.12	9	9
C	238	Male	B1	3	juv	0.762681	mid	62	0.354167	144	0	1	17.44	1	1
C	239	Male	C1	3	juv	0.925807	high	96	0	120	0	1	1	3	3
C	240	Male	W1	3	juv	0.888633	high	92	0.0416667	144	0	1	12.45	1	3
C	241	Female	K1	3	juv	0.763298	mid	53	0.447917	144	0	60.14	626.62	2	5
C	242	Male	U1	3	juv	0.849507	high	87	0.09375	144	0	12.17	48.13	2	3
C	243	Male	U1	3	juv	0.826138	mid	88	0.0833333	144	0	6.45	90.4	3	7
C	244	Male	U1	3	juv	0.841542	high	79	0.177083	144	0	1	37.72	0	5
C	245	Male	W1	3	juv	0.907257	high	93	0.03125	144	0	13.3	466.5	3	12
C	246	Female	U1	3	juv	0.856235	high	82	0.145833	144	0	3.23	330.09	1	5
C	247	Male	L1	3	juv	0.881582	high	90	0.0625	144	0	1	1	1	6
C	248	Male	W1	3	juv	0.917911	high	95	0.0104167	144	0	15.06	154.82	3	3
C	249	Female	J1	3	juv	0.789466	mid	45	0.53125	144	0	8.61	12.45	1	3
C	250	Male	C1	3	juv	0.8543	high	94	0.0208333	144	0	3.36	1	4	12
C	251	Female	U1	3	juv	0.816731	mid	83	0.135417	144	0	1	1	1	8
C	252	Male	U1	3	juv	0.878759	high	89	0.0729167	144	0	64.44	1558.67	5	11
